# Supplementary material for: Effects of Probiotic Supplementation on Inflammatory Markers and Glucose Homeostasis in Adults With Type 2 Diabetes Mellitus: A Systematic Review and Meta-Analysis
Source: Front Pharmacol. 2021 Dec 10;12:770861. doi: 10.3389/fphar.2021.770861 (PMC8706119; doi:10.3389/fphar.2021.770861)
Supplement: Supplementary file 1 [file Table1.XLS]

## Sheet: Sheet1
Database	Search	Search Query	Hits
PubMed	#1	"diabetes mellitus, type 2"[MeSH Terms] OR "diabetes mellitus type 2"[All Fields] OR "diabetes mellitus noninsulin dependent"[All Fields] OR "Ketosis-Resistant Diabetes Mellitus"[All Fields] OR "diabetes mellitus non insulin dependent"[All Fields] OR "diabetes mellitus non insulin dependent"[All Fields] OR "Non-Insulin-Dependent Diabetes Mellitus"[All Fields] OR "Stable Diabetes Mellitus"[All Fie…	199350
	#2	"Probiotics"[MeSH Terms] OR "probiotic*"[All Fields]	31560
	#3	"Lactobacillus"[MeSH Terms] OR "lactobacil*"[All Fields]	46084
	#4	"Bifidobacterium"[MeSH Terms] OR "bifidobacteri*"[All Fields]	11926
	#5	"Saccharomyces"[MeSH Terms] OR "saccharomyc*"[All Fields]	142633
	#6	"Streptococcus"[MeSH Terms] OR "streptococc*"[All Fields]	132158
	#7	"Enterococcus"[MeSH Terms] OR "enterococc*"[All Fields]	37430
	#8	"Propionibacterium"[MeSH Terms] OR "propionibacteri*"[All Fields]	7875
	#9	"kefir"[MeSH Terms] OR "kefir*"[All Fields] OR "Kefir Grains"[All Fields] OR "Kefir Grain"[All Fields]	839
	#10	"Yogurt"[MeSH Terms] OR "yoghurts"[All Fields] OR "Yogurt"[MeSH Terms] OR "Yogurt"[All Fields] OR "yoghurt"[All Fields] OR "yogurts"[All Fields] OR "yoghurts"[All Fields] OR "Yogurt"[MeSH Terms] OR "Yogurt"[All Fields] OR "yoghurt"[All Fields] OR "yogurts"[All Fields]	5037
	#11	"Probiotics"[MeSH Terms] OR "probiotic*"[All Fields] OR "Lactobacillus"[MeSH Terms] OR "lactobacil*"[All Fields] OR "Bifidobacterium"[MeSH Terms] OR "bifidobacteri*"[All Fields] OR "Saccharomyces"[MeSH Terms] OR "saccharomyc*"[All Fields] OR "Streptococcus"[MeSH Terms] OR "streptococc*"[All Fields] OR "Enterococcus"[MeSH Terms] OR "enterococc*"[All Fields] OR "Propionibacterium"[MeSH Terms] OR "p…	369390
	#12	"Inflammation"[MeSH Terms] OR "inflamma*"[All Fields] OR "Innate Inflammatory Response"[All Fields] OR "inflammatory response innate"[All Fields] OR "Innate Inflammatory Responses"[All Fields]	1297496
	#13	"interleukin 6"[MeSH Terms] OR "interleukin 6"[All Fields] OR "IL6"[All Fields] OR "b cell stimulatory factor 2"[All Fields] OR "b cell stimulatory factor 2"[All Fields] OR ("interleukin 6"[MeSH Terms] OR "interleukin 6"[All Fields]) OR ("interleukin 6"[MeSH Terms] OR "interleukin 6"[All Fields]) OR "b cell differentiation factor 2"[All Fields] OR "b cell differentiation factor 2"[All Fields] OR …	157047
	#14	"tumor necrosis factor alpha"[All Fields] OR "tumor necrosis factor alpha"[All Fields] OR "Cachectin"[All Fields] OR "cachectin tumor necrosis factor"[All Fields] OR "cachectin tumor necrosis factor"[All Fields] OR ("tumor necrosis factor alpha"[MeSH Terms] OR ("tumor"[All Fields] AND "necrosis"[All Fields] AND "factor alpha"[All Fields]) OR "tumor necrosis factor alpha"[All Fields]) OR "Tumor Ne…	257323
	#15	"c reactive protein"[MeSH Terms] OR "c reactive protein"[All Fields] OR "protein c reactive"[All Fields]	84965
	#16	"Inflammation"[MeSH Terms] OR "inflamma*"[All Fields] OR "Innate Inflammatory Response"[All Fields] OR "inflammatory response innate"[All Fields] OR "Innate Inflammatory Responses"[All Fields] OR ("interleukin 6"[MeSH Terms] OR "interleukin 6"[All Fields] OR "IL6"[All Fields] OR "b cell stimulatory factor 2"[All Fields] OR "b cell stimulatory factor 2"[All Fields] OR ("interleukin 6"[MeSH Terms] …	1491269
	#17	"Randomized Controlled Trial"[All Fields] OR "random*"[All Fields] OR "control*"[All Fields] OR ("placeboes"[All Fields] OR "placebos"[MeSH Terms] OR "placebos"[All Fields] OR "placebo"[All Fields]) OR ("clinical trials as topic"[MeSH Terms] OR ("clinical"[All Fields] AND "trials"[All Fields] AND "topic"[All Fields]) OR "clinical trials as topic"[All Fields] OR "trial"[All Fields] OR "trial s"[Al…	6761001
	#18	("diabetes mellitus, type 2"[MeSH Terms] OR "diabetes mellitus type 2"[All Fields] OR "diabetes mellitus noninsulin dependent"[All Fields] OR "Ketosis-Resistant Diabetes Mellitus"[All Fields] OR "diabetes mellitus non insulin dependent"[All Fields] OR "diabetes mellitus non insulin dependent"[All Fields] OR "Non-Insulin-Dependent Diabetes Mellitus"[All Fields] OR "Stable Diabetes Mellitus"[All Fi…	173
	#19	(("diabetes mellitus, type 2"[MeSH Terms] OR "diabetes mellitus type 2"[All Fields] OR "diabetes mellitus noninsulin dependent"[All Fields] OR "Ketosis-Resistant Diabetes Mellitus"[All Fields] OR "diabetes mellitus non insulin dependent"[All Fields] OR "diabetes mellitus non insulin dependent"[All Fields] OR "Non-Insulin-Dependent Diabetes Mellitus"[All Fields] OR "Stable Diabetes Mellitus"[All F…	111
Cochrane	#1	MeSH descriptor: [Probiotics] explode all trees	2064
	#2	MeSH descriptor: [Lactobacillus] explode all trees	1616
	#3	MeSH descriptor: [Bifidobacterium] explode all trees	727
	#4	MeSH descriptor: [Saccharomyces] explode all trees	161
	#5	MeSH descriptor: [Streptococcus] explode all trees	1791
	#6	MeSH descriptor: [Enterococcus] explode all trees	262
	#7	MeSH descriptor: [Propionibacterium] 2 tree(s) exploded	159
	#8	MeSH descriptor: [Kefir] 8 tree(s) exploded	4
	#9	MeSH descriptor: [Yogurt] explode all trees	355
	#10	probiotic* OR lactobacil* OR betabacterium OR lactobacteria OR bifidobacteri* OR saccharomyc* OR streptococc* OR enterococc* OR propionibacteri* OR 'bacterium acidi propionici' OR Kefir OR “Kefir Grains” OR “Kefir Grain” OR “Grain, Kefir” OR “Grains, Kefir“ OR yoghurt OR yoghourt OR yogurt OR zabadi	17115
	#11	#1 OR #2 OR #3 OR #4 OR #5 OR #6 OR #7 OR #8 OR #9 OR #10	17115
	#12	MeSH descriptor: [Diabetes Mellitus, Type 2] explode all trees	18012
	#13	Diabetes Mellitus, Noninsulin-Dependent OR "Adult-Onset Diabetes Mellitus" OR "Maturity Onset Diabetes" OR "Diabetes Mellitus, Adult-Onset" OR "Diabetes Mellitus, Non-Insulin-Dependent" OR "Diabetes Mellitus, Maturity-Onset" OR "Diabetes Mellitus, Maturity Onset" OR "Type 2 Diabetes Mellitus" OR "MODY" OR "Ketosis-Resistant Diabetes Mellitus" OR "Diabetes Mellitus, Noninsulin Dependent" OR "Diabe…	38741
	#14	#12 OR #13	42097
	#15	MeSH descriptor: [Inflammation] explode all trees	11246
	#16	“Inflamma*" OR "Innate Inflammatory Response" OR "Inflammatory Response, Innate" OR "Innate Inflammatory Responses”	79
	#17	MeSH descriptor: [Interleukin-6] explode all trees	3056
	#18	Differentiation Factor-2, B-Cell OR "B-Cell Differentiation Factor" OR "Myeloid Differentiation-Inducing Protein" OR "Growth Factor, Hybridoma" OR "B Cell Differentiation Factor" OR "B-Cell Stimulatory Factor 2" OR "Plasmacytoma Growth Factor" OR "BSF-2" OR "Hepatocyte-Stimulating Factor" OR "Differentiation Factor, B-Cell" OR "MGI-2" OR "Interferon beta-2" OR "Differentiation Factor, B Cell" OR …	20990
	#19	MeSH descriptor: [Tumor Necrosis Factor-alpha] explode all trees	3105
	#20	Tumor Necrosis Factor alpha OR "Tumor Necrosis Factor" OR "Cachectin" OR "TNFalpha" OR "Cachectin Tumor Necrosis Factor" OR "Tumor Necrosis Factor Ligand Superfamily Member 2" OR "Cachectin-Tumor Necrosis Factor" OR "TNF-alpha" OR "TNF Superfamily, Member 2"	13660
	#21	MeSH descriptor: [C-Reactive Protein] explode all trees	4677
	#22	“C Reactive Protein" OR "Protein, C-Reactive”	18185
	#23	#15 OR #16 OR #17 OR #18 OR #19 OR #20 OR #21 OR #22	48704
	#24	#11 AND #14 AND #23 in Trials	75
EMbase	#1	'non insulin dependent diabetes mellitus'/exp OR 'non insulin dependent diabetes mellitus' OR 'adult onset diabetes' OR 'adult onset diabetes mellitus' OR 'diabetes mellitus type 2' OR 'diabetes mellitus type ii' OR 'diabetes mellitus, non-insulin-dependent' OR 'diabetes mellitus, type 2' OR 'diabetes mellitus, type ii' OR 'diabetes mellitus, maturity onset' OR 'diabetes mellitus, non insulin dep…	318959
	#2	'probiotic agent'/exp OR probiotic OR probiotics	47134
	#3	'lactobacillus'/exp OR lactobacil* OR betabacterium OR lactobacileae OR lactobacilleae OR lactobacilli OR lactobacteria	60803
	#4	'bifidobacterium'/exp OR bifidobacteri*	19543
	#5	'saccharomyces'/exp OR saccharomyc*	122799
	#6	'streptococcus'/exp OR streptococc*	196045
	#7	'enterococcus'/exp OR enterococc*	64301
	#8	'propionibacterium'/exp OR propionibacteri* OR 'bacterium acidi propionici'	13516
	#9	'kefir'/exp OR kefir OR kephir	970
	#10	'yoghurt'/exp OR yoghurt OR yoghourt OR yogurt OR zabadi	7455
	#11	#2 OR #3 OR #4 OR #5 OR #6 OR #7 OR #8 OR #9 OR #10	454390
	#12	'inflammation'/exp OR 'inflamma*' OR 'innate inflammatory response' OR 'inflammatory response, innate' OR 'innate inflammatory responses'	4542050
	#13	'interleukin-6'/exp OR 'interleukin 6' OR il6 OR 'b-cell stimulatory factor 2' OR 'b-cell stimulatory factor-2' OR 'differentiation factor-2, b-cell' OR 'differentiation factor 2, b cell' OR 'b-cell differentiation factor-2' OR 'b cell differentiation factor 2' OR 'bsf 2' OR 'hybridoma growth factor' OR 'growth factor, hybridoma' OR 'ifn-beta 2' OR 'plasmacytoma growth factor' OR 'growth factor, …	290139
	#14	'tumor necrosis factor-alpha'/exp OR 'tumor necrosis factor-alpha' OR 'tumor necrosis factor alpha' OR 'cachectin' OR 'cachectin-tumor necrosis factor' OR 'cachectin tumor necrosis factor' OR 'tumor necrosis factor ligand superfamily member 2' OR 'tumor necrosis factor' OR 'tnf superfamily, member 2' OR 'tnfalpha' OR 'tnf-alpha'	441965
	#15	'c-reactive protein'/exp OR 'c reactive protein' OR 'protein, c-reactive'	201241
	#16	#12 OR #13 OR #14 OR #15	4819178
	#17	'randomized controlled trial'/exp OR random* OR control* OR trial	13023390
	#18	#1 AND #11 AND #16 AND #17	586
	#19	#18 AND 'human'/de	484
Web of Science	# 1	"Diabetes Mellitus, Type 2"[Mesh] OR "Diabetes Mellitus, Type 2" OR "Diabetes Mellitus, Noninsulin-Dependent" OR "Ketosis-Resistant Diabetes Mellitus" OR "Diabetes Mellitus, Non Insulin Dependent" OR "Diabetes Mellitus, Non-Insulin-Dependent" OR "Non-Insulin-Dependent Diabetes Mellitus" OR "Stable Diabetes Mellitus" OR "Diabetes Mellitus, Type II" OR "NIDDM" OR "Diabetes Mellitus, Noninsulin Depe…	324473
	# 2	"Probiotics"[Mesh] OR probiotic*	77596
	# 3	"Lactobacillus"[Mesh] OR Lactobacil*	180848
	# 4	"Bifidobacterium"[Mesh] OR bifidobacteri*	34981
	# 5	"Saccharomyces"[Mesh] OR Saccharomyc*	301235
	# 6	"Streptococcus"[Mesh] OR Streptococc*	239187
	# 7	"Enterococcus"[Mesh] OR enterococc*	78831
	# 8	"Propionibacterium"[Mesh] OR Propionibacteri*	15821
	# 9	"kefir"[Mesh] OR "kefir*" OR "Kefir Grains" OR "Kefir Grain"	3250
	# 10	"Yogurt"[Mesh] OR Yogurt OR Yoghurt	32386
	# 11	#10 OR #9 OR #8 OR #7 OR #6 OR #5 OR #4 OR #3 OR #2	766485
	# 12	“Inflammation"[Mesh] OR “Inflamma*" OR "Innate Inflammatory Response" OR "Inflammatory Response, Innate" OR "Innate Inflammatory Responses”	2185702
	# 13	“Interleukin-6"[Mesh] OR “Interleukin 6" OR IL6 OR "B-Cell Stimulatory Factor 2" OR "B-Cell Stimulatory Factor-2" OR "Differentiation Factor-2, B-Cell" OR "Differentiation Factor 2, B Cell" OR "B-Cell Differentiation Factor-2" OR "B Cell Differentiation Factor 2" OR BSF-2 OR "Hybridoma Growth Factor" OR "Growth Factor, Hybridoma" OR "IFN-beta 2" OR "Plasmacytoma Growth Factor" OR "Growth Factor, …	259552
	# 14	“Tumor Necrosis Factor-alpha" OR “Tumor Necrosis Factor alpha" OR "Cachectin" OR "Cachectin-Tumor Necrosis Factor" OR "Cachectin Tumor Necrosis Factor" OR "Tumor Necrosis Factor Ligand Superfamily Member 2" OR "Tumor Necrosis Factor" OR "TNF Superfamily, Member 2" OR "TNFalpha" OR "TNF-alpha”	456365
	# 15	“C-reactive protein"[Mesh] OR “C Reactive Protein" OR "Protein, C-Reactive”	155385
	# 16	#15 OR #14 OR #13 OR #12	2548634
	# 17	"Randomized Controlled Trial" OR Random* OR Control* OR Placebo OR trial	25490599
	# 18	#17 AND #16 AND #11 AND #1	332
	# 19	#17 AND #16 AND #11 AND #1 Refined by: DOCUMENT TYPES: ( CLINICAL TRIAL )	54
	Databases= WOS, BIOSIS, CSCD, DIIDW, INSPEC, KJD, MEDLINE, RSCI, SCIELO Timespan=All years language=Auto
